# Supplementary material for: The Physicochemical Properties of Starch Are Affected by Wxlv in Indica Rice
Source: Foods. 2021 Dec 13;10(12):3089. doi: 10.3390/foods10123089 (PMC8701004; doi:10.3390/foods10123089)
Supplement: Supplementary file 1 [file foods-10-03089-s001.zip]

Archive with 1 entries (1 files):
- foods-1476609-supplementary.pdf
